# Supplementary material for: Effects of reduced gag cleavage efficiency on HIV-1 Gag-Pol package
Source: BMC Microbiol. 2022 Apr 9;22:94. doi: 10.1186/s12866-022-02503-3 (PMC8994222; doi:10.1186/s12866-022-02503-3)
Supplement: Supplementary file 1 — Additional file 1. Original uncropped blot images for Figs. 1b-d. [file 12866_2022_2503_MOESM1_ESM.zip]

Archive with 3 entries (3 files):
- Original uncropped blot Fig 1B.jpg
- Original uncropped blot Fig 1C.jpg
- Original uncropped blot Fig 1D.jpg
