# Supplementary material for: Effects of reduced gag cleavage efficiency on HIV-1 Gag-Pol package
Source: BMC Microbiol. 2022 Apr 9;22:94. doi: 10.1186/s12866-022-02503-3 (PMC8994222; doi:10.1186/s12866-022-02503-3)
Supplement: Supplementary file 2 — Additional file 2. Original uncropped blot images for Figs. 2c-e. [file 12866_2022_2503_MOESM2_ESM.zip]

Archive with 3 entries (3 files):
- Original uncropped blot Fig 2B.jpg
- Original uncropped blot Fig 2C.jpg
- Original uncropped blot Fig 2D.jpg
